# Supplementary material for: Pattern-Dependent Mammalian Cell (Vero) Morphology on Tantalum/Silicon Oxide 3D Nanocomposites
Source: Materials (Basel). 2018 Jul 28;11(8):1306. doi: 10.3390/ma11081306 (PMC6117680; doi:10.3390/ma11081306)
Supplement: Supplementary file 1 [file materials-11-01306-s001.zip]

Archive with 1 entries (1 files):
- materials-328571-SI.pdf
